# Supplementary material for: Developmental exposure to a mixture of perfluoroalkyl acids (PFAAs) affects the thyroid hormone system and the bursa of Fabricius in the chicken
Source: Sci Rep. 2019 Dec 24;9:19808. doi: 10.1038/s41598-019-56200-9 (PMC6930258; doi:10.1038/s41598-019-56200-9)
Supplement: Supplementary file 3 — Supplementary Information 3 [file 41598_2019_56200_MOESM3_ESM.xlsx]

## Sheet: Contents
Supplementary tables
Developmental exposure to a mixture of perfluoroalkyl acids (PFAAs) affects the thyroid hormone system and the bursa of Fabricius in the chicken
Anna Mattsson1*, Sofia Sjöberg1, Anna Kärrman2, and Björn Brunström1
1Department of Environmental Toxicology, Uppsala University, Uppsala, Sweden.
2 School of Science and Technology, Örebro University, Örebro, Sweden
*Corresponding author: Anna.Mattsson@ebc.uu.se
This file contains supplementary Tables S1-S4
Table S1. Concentrations (µg/g) of PFAAs in liver and plasma in chicken embryos on E18
Table S2. Concentrations (µg/g) of linear (L) and branched (Br) isomers of PFHxS and PFOS in liver and plasma in chicken embryos on E18
Table S3. Relative mRNA expression (mean ± SD ) in female and male chicken embryos
Table S4. GenBank mRNA accession number, primer sequences and product sizes for the analyzed transcripts and references

## Sheet: Tables S1 and S2
Supplementary Table S1. Concentrations (µg/g) of PFAAs in liver and plasma in chicken embryos on E18
			Liver											Plasma
			PFHxA	Total PFHxS	PFOA	PFNA	Total PFOS	PFDA	PFUnDA	PFDoDA	PFTrDA	PFTDA	Liver totals	PFHxA	Total PFHxS	PFOA	PFNA	Total PFOS	PFDA	PFUnDA	PFDoDA	PFTrDA	PFTDA	Plasma totals
	Total no of carbons		6	6	8	9	8	10	11	12	13	14		6	6	8	9	8	10	11	12	13	14
	No of perfluorinated carbons		5	6	7	8	8	9	10	11	12	13		5	6	7	8	8	9	10	11	12	13
Embryo ID	Level of detection (MDL)		0.023	0.0017	0.044	0.0041	0.0041	0.016	0.011	0.052	0.013	0.051		0.001	0.0017	0.0013	0.0007	0.0041	0.0003	0.001	0.0004	0.0001	0.0005
5	Control	Male	<MDL	<MDL	<MDL	<MDL	<MDL	<MDL	<MDL	<MDL	<MDL	<MDL	<MDL	0.00904332	0.0116895	0.010083	0.00253069	0.0241011	0.00283394	0.00233394	0.00152166	0.00065704	0.0010343	0.0658285
21	Control	Male	<MDL	0.00315472	<MDL	<MDL	<MDL	<MDL	<MDL	<MDL	<MDL	<MDL	<MDL	<MDL	0.00274484	0.00136773	<MDL	<MDL	0.000682927	<MDL	<MDL	<MDL	<MDL	0.0047955
62	Control	Male	<MDL	<MDL	<MDL	<MDL	<MDL	<MDL	<MDL	<MDL	<MDL	<MDL	<MDL	0.00210998	<MDL	0.00162933	0.000830957	<MDL	0.000659878	0.00107332	<MDL	0.000193483	<MDL	0.00649695
63	Control	Female	<MDL	<MDL	<MDL	<MDL	<MDL	<MDL	<MDL	<MDL	<MDL	<MDL	<MDL	0.00381059	<MDL	0.00224847	0.00152546	<MDL	0.00115275	0.00122607	0.000568228	0.000299389	<MDL	0.010831
8	PFAS 0.5ug/g egg	Female	0.623652	0.749337	1.02008	0.735533	0.424065	0.446815	0.484641	0.340837	0.221272	0.178696	5.22492	0.859614	0.59473	0.665515	0.408879	0.198739	0.264118	0.244283	0.165735	0.0901287	0.0486029	3.54034
10	PFAS 0.5ug/g egg	Female	0.530911	0.586023	0.779116	0.59697	0.287513	0.37348	0.401513	0.303964	0.204338	0.177685	4.24151	1.0338	0.565663	0.718934	0.450058	0.207807	0.279164	0.281931	0.1817	0.131297	0.0807205	3.93108
26	PFAS 0.5ug/g egg	Male	0.316766	0.652924	0.864162	0.546327	0.257335	0.290988	0.313443	0.215289	0.138603	0.0738423	3.66968	0.558606	0.674968	0.624331	0.378197	0.163743	0.20777	0.201283	0.110204	0.0557249	0.0267472	3.00157
41	PFAS 0.5ug/g egg	Male	0.653963	0.692856	0.896543	0.761464	0.39263	0.453624	0.494951	0.410358	0.31761	0.191858	5.26586	1.26411	0.965534	0.995189	0.668925	0.289575	0.385925	0.348264	0.245019	0.161755	0.0800189	5.40432
54	PFAS 0.5ug/g egg	Male	0.497548	0.646675	0.794385	0.609071	0.304699	0.374415	0.434534	0.334332	0.269722	0.187317	4.4527	0.699921	0.620757	0.65168	0.397194	0.21283	0.248281	0.230968	0.158656	0.111245	0.0622332	3.39376
30	PFAS 3 ug/g egg	Female	1.60615	3.48647	3.52813	3.86456	2.63276	3.2338	3.03786	1.37496	0.422916	0.106779	23.2944	2.60878	5.29687	3.91287	3.23337	1.63051	2.72861	2.18975	0.871217	0.195856	0.0464639	22.7143
31	PFAS 3 ug/g egg	Female	2.63666	3.10616	3.41452	3.0109	2.11758	2.14374	1.8496	0.768839	0.280796	0.0945099	19.4233	5.68447	5.83073	4.5868	3.31801	1.76557	2.2479	1.58487	0.586932	0.152803	0.0432765	25.8014
35	PFAS 3 ug/g egg	Female	2.82991	3.52535	4.07921	3.5711	2.36053	2.69008	2.45369	1.291	0.566589	0.251518	23.619	4.90446	3.90003	3.72667	2.82865	1.41739	1.92227	1.68065	0.686164	0.245851	0.0847945	21.3969
49	PFAS 3 ug/g egg	Female	1.66138	4.1815	5.03823	4.35617	2.8417	3.69108	3.9943	2.00925	0.812743	0.307555	28.8939	2.72987	4.62334	4.36113	2.74184	1.48166	2.16353	1.97837	0.874971	0.300595	0.0972553	21.3526
	Method blank		<MDL	<MDL	<MDL	<MDL	<MDL	<MDL	<MDL	<MDL	<MDL	<MDL	<MDL	<MDL	<MDL	<MDL	<MDL	<MDL	<MDL	<MDL	<MDL	<MDL	<MDL	<MDL
	Method blank		<MDL	<MDL	<MDL	<MDL	<MDL	<MDL	<MDL	<MDL	<MDL	<MDL	<MDL	<MDL	<MDL	<MDL	<MDL	<MDL	<MDL	<MDL	<MDL	<MDL	<MDL	<MDL
	Control: mean*		<MDL	0.00315472	<MDL	<MDL	<MDL	<MDL	<MDL	<MDL	<MDL	<MDL	<MDL	0.00498796	0.00721719	0.00383214	0.00162903	0.0241011	0.00133237	0.00154444	0.00104494	0.000383304	0.0010343	0.021988
	Control: SD													0.00361351	0.00632485	0.00418359	0.000854585		0.00102648	0.000687974	0.000674179	0.000242904		0.0293373
	PFAS 0.5 ug/g egg: mean		0.524568	0.665563	0.870856	0.649873	0.333249	0.387865	0.425816	0.320956	0.230309	0.16188	4.57093	0.883212	0.68433	0.73113	0.46065	0.214539	0.277051	0.261346	0.172263	0.11003	0.0596645	3.85422
	PFAS 0.5 ug/g egg: SD		0.132771	0.0604278	0.0964822	0.0935085	0.0714902	0.0662805	0.0733729	0.0707479	0.0677146	0.0495705	0.679223	0.277167	0.162261	0.151575	0.119369	0.0461209	0.066432	0.0565687	0.0486351	0.0402315	0.0227495	0.928204
	PFAS 3 ug/g egg: Mean		2.18353	3.57487	4.01502	3.70068	2.48814	2.93967	2.83386	1.36101	0.520761	0.190091	23.8076	3.9819	4.91274	4.14687	3.03047	1.57378	2.26558	1.85841	0.754821	0.223776	0.0679475	22.8163
	PFAS 3 ug/g egg: SD		0.640092	0.446451	0.741338	0.562466	0.315977	0.670056	0.913152	0.508584	0.226944	0.105905	3.88979	1.54951	0.836578	0.396134	0.287451	0.155931	0.338126	0.277251	0.14246	0.063784	0.0271598	2.08791
	Liver/plasma ratio at 0.5		0.593932	0.972576	1.19111	1.41077	1.55332	1.39997	1.62932	1.86317	2.09315	2.71316
	Liver/plasma ratio at 3		0.548364	0.727674	0.968206	1.22116	1.581	1.29754	1.52489	1.80309	2.32715	2.79761
	Conc at 3 µg/g /conc at 0.5 µg/g		4.16252	5.3712	4.61043	5.69447	7.46632	7.57912	6.65513	4.2405	2.26114	1.17427	5.20849	4.50843	7.1789	5.67187	6.57867	7.33564	8.17747	7.11092	4.38179	2.03377	1.13883	5.91983
MDL: Method detection limit
* Mean values are based on mesaurements above MDL
Supplementary Table S2. Concentrations (µg/g) of linear (L) and branched (Br) isomers of PFHxS and PFOS in liver and plasma in chicken embryos on E18
			Liver								Plasma
			L-PFHxS	Br-PFHxS	Total PFHxS	L-PFOS	Br-PFOS	Total PFOS	Fraction Br-PFHxS	Fraction Br-PFOS	L-PFHxS	Br-PFHxS	Total PFHxS	L-PFOS	Br-PFOS	Total PFOS	Fraction Br-PFHxS	Fraction Br-PFOS
Embryo ID	Total no of carbons (= no of perfluorinated carbons)		6	6	6	8	8	8	6	8	6	6	6	8	8	8	6	8
5	Control	Male	<MDL	<MDL	<MDL	<MDL	<MDL	<MDL			0.0100379	0.00165162	0.0116895	0.022796	0.00130505	0.0241011	0.141291	0.0541492
21	Control	Male	0.00315472	<MDL	0.00315472	<MDL	<MDL	<MDL			0.00274484	<MDL	0.00274484	<MDL	<MDL	<MDL
62	Control	Male	<MDL	<MDL	<MDL	<MDL	<MDL	<MDL			<MDL	<MDL	<MDL	<MDL	<MDL	<MDL
63	Control	Female	<MDL	<MDL	<MDL	<MDL	<MDL	<MDL			<MDL	<MDL	<MDL	<MDL	<MDL	<MDL
8	PFAS 0.5ug/g egg	Female	0.635913	0.113424	0.749337	0.337967	0.0860978	0.424065	0.151366	0.168765	0.522996	0.0717335	0.59473	0.165588	0.0331507	0.198739	0.120615	0.166805
10	PFAS 0.5ug/g egg	Female	0.512017	0.0740066	0.586023	0.228854	0.0586589	0.287513	0.126286	0.16945	0.497723	0.0679395	0.565663	0.174063	0.0337435	0.207807	0.120106	0.162379
26	PFAS 0.5ug/g egg	Male	0.559661	0.0932635	0.652924	0.206577	0.0507585	0.257335	0.14284	0.16475	0.592844	0.0821245	0.674968	0.134052	0.0296914	0.163743	0.121672	0.181329
41	PFAS 0.5ug/g egg	Male	0.590053	0.102804	0.692856	0.320338	0.0722915	0.39263	0.148377	0.155492	0.858094	0.10744	0.965534	0.237755	0.0518208	0.289575	0.111275	0.178954
54	PFAS 0.5ug/g egg	Male	0.550449	0.096226	0.646675	0.248427	0.0562723	0.304699	0.148801	0.155891	0.539328	0.0814289	0.620757	0.182905	0.0299249	0.21283	0.131177	0.140605
30	PFAS 3 ug/g egg	Female	2.8844	0.602071	3.48647	2.20033	0.432436	2.63276	0.172688	0.141079	4.51941	0.777454	5.29687	1.36865	0.261856	1.63051	0.146776	0.160598
31	PFAS 3 ug/g egg	Female	2.60824	0.497921	3.10616	1.73779	0.379786	2.11758	0.160301	0.152075	4.90527	0.925466	5.83073	1.49295	0.272612	1.76557	0.158722	0.154405
35	PFAS 3 ug/g egg	Female	2.93232	0.593027	3.52535	1.93027	0.430254	2.36053	0.168218	0.15417	3.20045	0.699581	3.90003	1.1872	0.230192	1.41739	0.179378	0.162405
49	PFAS 3 ug/g egg	Female	3.4835	0.698007	4.1815	2.37086	0.470837	2.8417	0.166927	0.142138	3.95839	0.664956	4.62334	1.25777	0.223883	1.48166	0.143826	0.151103
	Method blank		<MDL	<MDL	<MDL	<MDL	<MDL	<MDL			<MDL	<MDL	<MDL	<MDL	<MDL	<MDL
	Method blank		<MDL	<MDL	<MDL	<MDL	<MDL	<MDL			<MDL	<MDL	<MDL	<MDL	<MDL	<MDL
	Control: mean*		0.00315472		0.00315472						0.00639137	0.00165162	0.00721719	0.022796	0.00130505	0.0241011	0.141291	0.0541492
	Control: standard deviation										0.00515698
	PFAS 0.5 ug/g egg: mean		0.569618	0.0959447	0.665563	0.268433	0.0648158	0.333249	0.143534	0.16287	0.602197	0.0821332	0.68433	0.178873	0.0356663	0.214539	0.120969	0.166015
	PFAS 0.5 ug/g egg: SD		0.0463603	0.014501	0.0604278	0.0577106	0.0142944	0.0714902	0.0101304	0.0067957	0.147234	0.0154153	0.162261	0.0377222	0.00921485	0.0461209	0.0070629	0.0162901
	PFAS 3 ug/g egg: Mean		2.97712	0.597757	3.57487	2.05981	0.428328	2.48814	0.167033	0.147365	4.14588	0.766864	4.91274	1.32664	0.247135	1.57378	0.157176	0.157128
	PFAS 3 ug/g egg: SD		0.366556	0.0817687	0.446451	0.281055	0.0373449	0.315977	0.00512219	0.00671613	0.740536	0.115728	0.836578	0.13368	0.0237591	0.155931	0.0161423	0.00527893
	Liver/plasma ratio at 0.5		0.9459	1.16816	0.972576	1.50069	1.81729	1.55332
	Liver/plasma ratio at 3		0.718091	0.779481	0.727674	1.55265	1.73317	1.581
	Conc at 3 µg/g /conc at 0.5 µg/g		5.22651	6.23022	5.3712	7.67348	6.60839	7.46632			6.88459	9.33684	7.1789	7.4167	6.92911	7.33564
MDL: Method detection limit
* Mean values are based on mesaurements above MDL

## Sheet: Table S3
Supplementary Table S3. Relative mRNA expression (mean±SD ) in female and male chicken embryos
Group	THRA	DIO1	DIO3	TTR	LXRa	ACAA2 Females	ACAA2 Males	FABP5	LBFABP	ACOX
Control (N=16)	1.0±0.3	1.0±0.4	1.0±0.2	1.0±0.4	1.0±0.4	0.9±0.2	1.3±0.2 #	1.0±0.3	1.0±0.5	1.0±0.3
0.5 µg PFAS/g egg (N=18)	1.0±0.3	1.0±0.2	1.3±0.4**	0.9±0.2	1.1±0.3	0.8±0.1	1.5±0.3 #	0.9±0.2	0.9±0.3	1.1±0.4
3 µg PFAS/g egg (N=16)	1.0±0.3	1.0±0.3	1.0±0.2	0.9±0.2	1.1±0.3	0.9±0.3	1.6±0.2 #	0.9±0.2	1.3±0.4*	1.1±0.5
The number of analyzed females:males were 10:6 in the control, 10:8 in 0.5 ug/g egg and 11:5 in 3 ug/g egg.
# Sex difference (p<0.001).
*Differs from the control (p<0.05)
**Differs from the control (p<0.01)

## Sheet: Table S4
Supplementary Table S4. GenBank mRNA accession number, primer sequences and product sizes for the analyzed transcripts and references.
Gene	GenBank no.	Forward primer (5´- 3´)	Reverse primer (5´- 3´)	Product size (bp)	Source of primer sequences
ACTB	NM_205518.1	AAATTGTGCGTGACATCAAGGA	GAGGCAGCTGTGGCCATCT	76	Strömqvist et al. Comp. Biochem. Physiol., Part C: Pharmacol., Toxicol. Endocrinol. 156, 29-36 (2012).
ACTB	NM_205518.1	CTTGGGTATGGAGTCCTGTG	CAATGCCAGGGTACATTGTGG	131	Jönsson et al. Comp. Biochem. Physiol., Part C: Pharmacol., Toxicol. Endocrinol. 179, 125-136 (2016).
EEF1A1	NM_204157.2	GATGTCTACAAAATTGGTGGCATTGG	GCTTCATGGTGCATCTCAACAG	140	Jönsson et al. PloS one 6(12) (2011).
THRA	NM_205313.2	GAAGAGCAGCATGTCAGGGTA	GGTTCTTCTGGATGGTCCGA	149
DIO1	NM_001097614.1	GGAGGAGGCTGGAAGACGAA	GGTCGGTTATCTCGCATGAAACT	112
DIO3	NM_001122648.2	GACACCATGGACAACGCTTC	AGATCTTGTAGCCCTCCGGT	118
TTR (1 and 2)	NM_205335.3 NM_001281498.1	GGACTTTGCTACTGGGAAAACC	CATGGAATGGGGAAAGGCCA	140
LXR-A	NM_204542.2	TGGAGGAGGAAGGGCTTTCA	CGCTGCAGACTTCATTTCCC	123
ACAA2	NM_001006571	ACAGCCTCACTCCTCTGGC	GCCTCGTTCACCTCTACCAAG	154
FABP5	NM_001006346.1	CAGCGAGGGCTTTGAGGACT	TGGTTTCGCCATGCTTCCCA	79
LBFABP	NM_204634.1	CCCTCACACTGCACCTTATCC	CAGTGCAAGAGCTTTCAGAAATTC	99
ACOX1	NM_001006205.1	GAGCATCTGAGGCACACTGTC	GGTGTTTGTGGAAAGACTCGT	387	Strömqvist et al. Comp. Biochem. Physiol., Part C: Pharmacol., Toxicol. Endocrinol. 156, 29-36 (2012).
